# Supplementary material for: Co3O4 Nanopetals Grown on the Porous CuO Network for the Photocatalytic Degradation
Source: Nanomaterials (Basel). 2022 Aug 18;12(16):2850. doi: 10.3390/nano12162850 (PMC9416053; doi:10.3390/nano12162850)
Supplement: Supplementary file 1 [file nanomaterials-12-02850-s001.zip]

Archive with 1 entries (1 files):
- nanomaterials-1824647-supplementary.pdf
